# Supplementary material for: The relationship between self-reported habitual exercise and visual field defect progression: a retrospective cohort study
Source: BMC Ophthalmol. 2016 Aug 23;16(1):147. doi: 10.1186/s12886-016-0326-x (PMC4995761; doi:10.1186/s12886-016-0326-x)
Supplement: Additional file 1: — Analyzed datasets. (XLSX 36 kb) [file 12886_2016_326_MOESM1_ESM.xlsx]

## Sheet: 運動と緑内障_20160622
R=1,L=2	MD at last visit	MD slope	PSD slope	self-reported exercise	eye drop	type	age (round down to ten)	gender	logMAR at last visit	IOP at last visit	MD progression	anti glaucoma escalation
2	1.63	0.34	0	1	3	ExG	70	F	-0.0791812	14	0	1
2	-0.6	0.71	-0.07	1	3	POAG	70	M	0	14	0	1
1	-1.56	0.61	0.24	1	1	POAG	60	M	0.522879	17	0	1
2	-1.88	0.33	0.05	0	1	ExG	70	F	0.09691	20	0	1
1	-2.19	-0.6	0.24	0	0	POAG	40	F	-0.0791812	9	1	0
1	-2.89	0.72	-0.16	0	3	POAG	40	F	0.0457575	14	0	1
1	-2.92	-0.52	0.21	0	1	POAG	70	M	0.154902	14	1	0
2	-3.88	-0.69	0.51	0	4	POAG	70	F	0.221849	16	1	0
2	-4.15	1.04	-0.07	1	4	POAG	60	M	0.0457575	19	0	0
1	-7.32	-0.95	0.39	0	3	POAG	70	F	0	12	1	1
2	-10.5	-0.64	0.66	1	0	POAG	70	F	0.09691	15	1	1
2	-10.81	0.71	0.07	1	4	POAG	70	M	-0.0791812	14	0	0
1	-10.87	-1.99	-0.4	0	4	POAG	70	M	0.0457575	15	1	0
2	-11.13	-0.51	0.2	0	2	POAG	70	M	0	15	1	1
2	-11.16	0.15	0.54	1	1	POAG	60	F	0.09691	15	0	0
1	-11.23	-1.3	0.28	0	4	POAG	60	F	0.221849	10	1	1
2	-11.27	-0.2	-0.01	1	4	POAG	70	F	0.154902	15	0	1
1	-11.62	-0.86	0.67	0	1	POAG	80	F	0.154902	8	1	0
1	-11.84	0.2	-0.03	0	2	POAG	70	F	0	13	0	0
1	-13.08	-0.09	0.14	1	3	POAG	70	F	0.0457575	18	0	1
1	-13.13	-0.08	0.08	0	3	POAG	70	F	0.0457575	15	0	1
2	-13.66	0.35	-0.05	1	3	ExG	80	M	0.09691	14	0	1
1	-15.22	-0.74	-0.22	1	2	POAG	40	M	0	8	1	1
2	-18.95	-0.58	-0.12	0	1	POAG	60	F	0.09691	12	1	1
